# Supplementary material for: Levels of additive genetic variation vary substantially between species
Source: PLoS Biol. 2026 Jun 18;24(6):e3003819. doi: 10.1371/journal.pbio.3003819 (PMC13278422; doi:10.1371/journal.pbio.3003819)
Supplement: S1 Table — (CSV) [file pbio.3003819.s001.csv]

Species	no_genes	Reference	Gt_Year	References	mutation_rate	Reference	MapLength.c	References	Mc/Mb	References	P_mu	References	Ne	References	Longevity_yrs	References	Genome_Size_Mb	Reference	Ploidy	References	Reproduction	References	Mass_g	References	Length_cm	References
Acheta_domesticus	29304	https://doi.org/10.3390/biom13040589	NA				NA		NA		NA		NA		0.096	Nowosielski and Patton (1965)	NA		Diploid	Genomesize	SO	https://www.actajournal.com/article/82/3-2-22-469.pdf	NA		1.58	EOL
Achroia_grisella	NA		NA				NA		NA		NA		NA		0.045	Bee Aware	NA		NA		NA		NA		1.3	EOL
Acinonyx_jubatus	NA		NA				NA		NA		NA		NA		12.5	ADW	NA		Diploid	https://pmc.ncbi.nlm.nih.gov/articles/PMC10212127/	SO	ADW	48538.96	ADW, Amniote	140.01075	ADW, Amniote
Acrocephalus_arundinaceus	14645	PMID: 34499122	NA		7.16E-09	Zhang_et_al._2023	NA		NA		NA		NA		5.75	ADW, Oiseaux	NA		Diploid	https://sites.unipampa.edu.br/birdchromosomedatabase/chromosome-number-in-birds/	SO	ADW	32.75	ADW, AnAge, Amniote	19.5	ADW
Acyrthosiphon_pisum	NA		0.04	https://www.mdpi.com/2075-4450/11/8/481	2.70E-10	Wang_and_Obbard_2023	394	Stapley et al., 2017	2.387878788	Stapley et al., 2017	0.006602	Lynch et al., 2023	8159722.222	Lewin and Eyre-Walker, unpublished	0.082	EOL	533.6	Lynch et al., 2023	Diploid	https://bmcgenomics.biomedcentral.com/articles/10.1186/1471-2164-13-76	mixed	https://bmcgenomics.biomedcentral.com/articles/10.1186/1471-2164-13-76	NA		NA
Aedes_aegypti	NA		NA				235	Stapley et al., 2017	0.249432144	Stapley et al., 2017	NA		NA		0.062	Goindin et al., 2015	942.14	Stapley et al., 2017	NA		SO	https://pubmed.ncbi.nlm.nih.gov/32913240/	NA		NA
Aegithalos_caudatus	NA		NA				NA		NA		NA		NA		6.65	Amniote; ALE	NA		Diploid	https://sites.unipampa.edu.br/birdchromosomedatabase/chromosome-number-in-birds/	SO	ADW	8.6	Amniote	NA
Agalychnis_callidryas	NA		NA				NA		NA		NA		NA		4.5	AmphibianPlanet	NA		NA		SO	ADW	10.5	ADW	5.5	ADW
Alces_alces	NA		NA				NA		NA		NA		NA		16.75	ADW	NA		Diploid	https://www.researchgate.net/publication/263235148_Genetics_evolution_and_phylogeography_of_moose	SO	ADW	415500	ADW, Amniote	285.76175	ADW, Amniote
Allonemobius_fasciatus	NA		NA				NA		NA		NA		NA		NA		NA		NA		NA		NA		NA
Allonemobius_socius	NA		NA				NA		NA		NA		NA		NA		NA		NA		NA		NA		NA
Alnus_glutinosa	NA		NA				NA		NA		NA		NA		NA		456.8	https://wellcomeopenresearch.org/articles/9-570/v1	Diploid	Ploidb	mixed	https://www.iucngisd.org/gisd/species.php?sc=1669	NA		NA
Amphiprion_percula	23926	https://www.ensembl.org/Amphiprion_percula/Info/Annotation	NA				NA		NA		NA		NA		11.33	ADW	NA		NA		SO	ADW	NA		1.1	ADW
Anolis_sagrei	20033	https://www.nature.com/articles/s42003-022-04074-5	NA				NA		NA		NA		NA		3.5	Amniote	NA		Diploid	https://www.nature.com/articles/s42003-022-04074-5	SO	ADW	4.05	Amniote	5.089	Amniote
Anopheles_gambiae	12519	https://www.ncbi.nlm.nih.gov/datasets/genome/GCF_943734735.2/	0.06	https://pmc.ncbi.nlm.nih.gov/articles/PMC11003208/	2.57E-09	Wang_and_Obbard_2023	NA		NA		NA		2866407.263	Lewin and Eyre-Walker, unpublished	NA		NA		Diploid	https://www.pnas.org/doi/10.1073/pnas.1404996111	SO	https://www.jelsciences.com/articles/jbres1398.php	NA		NA
Anser_anser	NA		NA				NA		NA		NA		NA		23.14	AnAge, ALE	NA		Diploid	https://sites.unipampa.edu.br/birdchromosomedatabase/chromosome-number-in-birds/	SO	ADW	3306.5	EOL, AnAge, Amniote	81.25	ADW
Anser_rossii	NA		NA				NA		NA		NA		NA		14.15	ADW	NA		Diploid	https://sites.unipampa.edu.br/birdchromosomedatabase/chromosome-number-in-birds/	SO	ADW	2456.5	ADW	70	ADW
Anthoxanthum_odoratum	NA		NA				NA		NA		NA		NA		NA		NA		Polyploid	Ploidb	NA	NA	NA		NA
Aphelocoma_insularis	NA		NA				NA		NA		NA		NA		13.74	Amniote, NationalParkService	NA		NA		SO	https://sbbotanicgarden.org/wp-content/uploads/2022/08/Atwood_1980-Scrub-jay-breeding_biology.pdf	93.175	ADW, Amniote	28.25	ADW, Amniote
Aphidius_ervi	NA		NA				NA		NA		NA		NA		NA		NA		NA		NA		NA		NA
Apis_mellifera	12328	https://pmc.ncbi.nlm.nih.gov/articles/PMC10059051/#:~:text=The%20116%2C535%20transcripts%20were%20compared,genes%2C%202967%20genes%20were%20annotated.	0.08	Wang_and_Obbard_2023	1.40E-09	Wang_and_Obbard_2023	4115	Stapley et al., 2017	17.90453814	Stapley et al., 2017	0.125946	Lynch et al., 2023	NA		2.5	ADW	225.2	https://pubmed.ncbi.nlm.nih.gov/30961563/	Haplodiploid	https://journals.plos.org/plosbiology/article?id=10.1371/journal.pbio.1000222	SO	ADW	NA		1.5	ADW
Aptenodytes_patagonicus	NA		NA				NA		NA		NA		NA		26	ADW	NA		Diploid	https://sites.unipampa.edu.br/birdchromosomedatabase/chromosome-number-in-birds/	SO	ADW	12837.5	Amniote, NGB (1999)	90	ADW
Apus_melba	NA		NA				NA		NA		NA		NA		26	AnAge	NA		NA		SO	ADW	102.7	AnAge	21	ADW
Aquilegia_canadensis	NA		NA				NA		NA		NA		NA		NA		NA		Diploid	Ploidb	mixed	https://www.nature.com/articles/6885220	NA		NA
Arabidopsis_lyrata	31132	https://doi.org/10.1371/journal.pone.0137391	NA				NA		NA		NA		NA		NA		207	https://www.nature.com/articles/ng.807	Diploid	Ploidb	mixed	https://onlinelibrary.wiley.com/doi/10.1111/j.1420-9101.2010.02073.x	NA		NA
Arabidopsis_thaliana	27600	https://ensembl.gramene.org/Arabidopsis_thaliana/Info/Annotation/#assembly	0.12	Wang_and_Obbard_2023	7.00E-09	Ossowski_et_al._2010	422.5	Stapley et al., 2017	3.421052632	Stapley et al., 2017	0.258078	Lynch et al., 2023	156702.8986	Lewin and Eyre-Walker, unpublished	NA		119.1	https://ngdc.cncb.ac.cn/gwh/ncbi_assembly/3063312/show	Diploid	Ploidb	mixed	https://royalsocietypublishing.org/doi/10.1098/rstb.2020.0510	NA		NA
Arctocephalus_gazella	23408	https://doi.org/10.1093/g3journal/jkae179	9	Wang_and_Obbard_2023	6.78E-09	Bergeron_2023	NA		NA		NA		NA		21.64	Amniote, ADW	2313.39	Lynch et al., 2023	Diploid	https://pubmed.ncbi.nlm.nih.gov/39082761/	SO	ADW	75739.715	ADW, Amniote	158.9435	ADW, Amniote
Artemia_franciscana	26923	https://doi.org/10.1016/j.heliyon.2024.e38687	NA				NA		NA		NA		NA		NA		948.66	Stapley et al., 2017	Diploid	https://pubmed.ncbi.nlm.nih.gov/11703507/	SO	https://www.fao.org/4/w3732e/w3732e0m.htm#b1-4.1.1.%20Introduction	NA		NA
Astatotilapia_burtoni	NA		NA				1177	Stapley et al., 2017	1.240697405	Stapley et al., 2017	NA		NA		8	fishipedia	948.66	Stapley et al., 2017	Diploid	https://fishbase.mnhn.fr/Genetics/FishGeneticsSummary.php?AutoCtr=1781&GeneticsRefNo=3878&GenusName=Astatotilapia&ID=6704&SpeciesName=burtoni&utm_source=chatgpt.com	SO		NA		14	fishipedia
Athalia_rosae	11393	DOI:�10.12688/wellcomeopenres.18993.1	NA				1249.3	Stapley et al., 2017	1.316910168	Stapley et al., 2017	NA		NA		0.019	WisconsinHort	NA		Haplodiploid	https://pubmed.ncbi.nlm.nih.gov/34680618/	mixed	https://academic.oup.com/beheco/article/33/2/329/6490317?login=false	NA		NA
Athene_cunicularia	NA		NA				NA		NA		NA		NA		9.33	ADW	NA		Diploid	https://sites.unipampa.edu.br/birdchromosomedatabase/chromosome-number-in-birds/	SO	ADW	170.8	ADW, Amniote	22.5	ADW, Amniote
Bicyclus_anynana	14413	https://www.ncbi.nlm.nih.gov/refseq/annotation_euk/Bicyclus_anynana/100/	NA				1642.2	Stapley et al., 2017	3.42681858	Stapley et al., 2017	NA		NA		0.5	AnAge	479.22	Stapley et al., 2017	Diploid	https://pubmed.ncbi.nlm.nih.gov/19060955/	SO	https://royalsocietypublishing.org/doi/10.1098/rspb.2005.3142	NA		NA
Boechera_stricta	NA		NA				NA		NA		NA		NA		NA		NA		Diploid	Ploidb	NA	https://www.researchgate.net/figure/Summary-of-sexual-and-apomictic-reproduction-in-Boechera-Diploid-Boechera-plants-exhibit_fig1_326224904	NA		NA
Bombus_terrestris	14435	https://pmc.ncbi.nlm.nih.gov/articles/PMC10818103/	0.1	Wang_and_Obbard_2023	1.05E-09	Wang_and_Obbard_2023	2047	Stapley et al., 2017	3.949145349	Stapley et al., 2017	0.068874	Lynch et al., 2023	NA		NA		393	Lynch et al., 2023	Haplodiploid	https://academic.oup.com/g3journal/article/14/10/jkae160/7716913?login=false	SO	https://www.researchgate.net/publication/340247936_Mating_status_of_bumblebee_Bombus_terrestris_Hymenoptera_Apidae_with_notes_on_ambient_temperature_age_and_virginity	NA		NA
Bombyx_mori	18253	DOI: 10.3390/ijms252212341	0.16	Wang_and_Obbard_2023	4.10E-09	Wang_and_Obbard_2023	3320	Stapley et al., 2017	6.466062908	Stapley et al., 2017	NA		NA		NA		452.052	Waizumi et al., 2023	Diploid	https://academic.oup.com/genetics/article/170/2/675/6059298?login=true	SO	https://www.frontiersin.org/journals/physiology/articles/10.3389/fphys.2014.00125/full	NA		NA
Bos_taurus	NA		6	Wang_and_Obbard_2023	1.17E-08	Bergeron_2022	3159.1	Stapley et al., 2017	0.893132792	Stapley et al., 2017	0.393488	Lynch et al., 2023	NA		20	Amniote	2711.2	Lynch et al., 2023	Diploid	https://pubmed.ncbi.nlm.nih.gov/31558984/	SO	ADW	618642.42	Amniote, Pantheria	310	Amniote
Branta_leucopsis	NA		NA				NA		NA		NA		NA		22.45	Amniote; ALE	NA		Diploid	https://karger.com/cgr/article/160/4/199/62578/Introducing-the-Bird-Chromosome-Database-An	SO	ADW	1697.75	Amniote, AnAge	64.5	Amniote
Brassica_campestris	NA		NA				973.3	Stapley et al., 2017	1.715852197	Stapley et al., 2017	NA		NA		NA		567.24	Stapley et al., 2017	NA		NA		NA		NA
Brassica_nigra	57249	https://doi.org/10.1186/s12864-020-07271-w	NA				NA		NA		NA		NA		NA		NA		Diploid	Ploidb	SO	https://pmc.ncbi.nlm.nih.gov/articles/PMC4065267/	NA		NA
Brassica_rapa_subsp._rapa	NA		1	Wang_and_Obbard_2023	9.10E-09	Wang_and_Obbard_2023	NA		NA		NA		NA		NA		782.4	Stapley et al., 2017	Diploid	Ploidb	SO	https://pubmed.ncbi.nlm.nih.gov/33930151/	NA		NA
Bufo_calamita	NA		NA				NA		NA		NA		NA		NA		NA		Diploid	Genomesize	SO	https://link.springer.com/article/10.1007/BF00377035	NA		NA
Bufo_spinosus	NA		NA				NA		NA		NA		NA		12.5	AZ Animals	NA		NA		SO	https://academic.oup.com/cz/article/69/5/527/6694174?login=false	NA		9	ARC
Bulinus_truncatus	NA		NA				NA		NA		NA		NA		NA		NA		NA		NA		NA		NA
Caenorhabditis_briggsae	20821	https://metazoa.ensembl.org/Caenorhabditis_briggsae_prjna10731/Info/Annotation/#assembly	0.164	Wang_and_Obbard_2023	1.43E-09	Wang_and_Obbard_2023	NA		NA		0.03468	Lynch et al., 2023	312030.0752	Lewin and Eyre-Walker, unpublished	NA		108.4	https://parasite.wormbase.org/Caenorhabditis_briggsae_prjna10731/Info/Index/	Diploid	https://pmc.ncbi.nlm.nih.gov/articles/PMC9071541/	mixed	http://www.wormbook.org/chapters/www_evolutionsexdetermin/evolutionsexdetermin.html	NA		NA
Caenorhabditis_elegans	19985	https://metazoa.ensembl.org/Caenorhabditis_elegans/Info/Annotation/#assembly	0.008	Wang_and_Obbard_2023	2.59E-09	Wang_and_Obbard_2023	NA		NA		0.101293	Lynch et al., 2023	119900.6276	Lewin and Eyre-Walker, unpublished	NA		100.3	Lynch et al., 2023	Diploid	https://www.ncbi.nlm.nih.gov/books/NBK20136/?utm_source=chatgpt.com	mixed	https://bmcbiol.biomedcentral.com/articles/10.1186/s12915-014-0093-1	NA		NA
Caenorhabditis_remanei	NA		NA		2.96E-09	Wang_and_Obbard_2023	NA		NA		NA		3992820.946	Lewin and Eyre-Walker, unpublished	NA		NA		Diploid	https://pmc.ncbi.nlm.nih.gov/articles/PMC9071541/	SO	http://www.wormbook.org/chapters/www_evolutionsexdetermin/evolutionsexdetermin.html	NA		NA
Callimorpha_dominula	NA		NA				NA		NA		NA		NA		0.021	AZ Animals	NA		NA		NA		NA		NA
Callithrix_jacchus	22355	https://www.ncbi.nlm.nih.gov/datasets/genome/GCF_011100555.1/	2.5	Wang_and_Obbard_2023	4.30E-09	Wang_and_Obbard_2023	NA		NA		0.163264	Lynch et al., 2023	82848.83721	Lewin and Eyre-Walker, unpublished	14.835	Amniote, ADW	2914.96	Lynch et al., 2023	Diploid	https://pubmed.ncbi.nlm.nih.gov/101664/	SO	ADW	292.6	ADW, Amniote	30	Amniote
Callosobruchus_maculatus	14458	https://doi.org/10.1038/s41597-024-03638-w	NA				NA		NA		NA		NA		0.05	UF IFAS, howlongdoanimalslive	NA		Diploid	https://www.beanbeetle.org/new_website/wp-content/images/handbook.pdf	SO	https://edis.ifas.ufl.edu/publication/IN1338	NA		NA
Campanula_rapunculoides	NA		NA				NA		NA		NA		NA		NA		NA		Polyploid	Ploidb	NA		NA		NA
Canis_familiaris	NA		2	Wang_and_Obbard_2023	8.68E-09	Bergeron_2023	NA		NA		NA		NA		11.5	ALE	2345	Edwards et al., 2021	Diploid	Genomesize	NA		NA		NA
Canis_lupus	NA		4.3	Wang_and_Obbard_2023	4.50E-09	Wang_and_Obbard_2023	2085.1	Stapley et al., 2017	0.758720317	Stapley et al., 2017	0.228734	Lynch et al., 2023	86805.55556	Lewin and Eyre-Walker, unpublished	20	Amniote	2312.8	Lynch et al., 2023	Diploid	Genomesize	SO	ADW	30473.6325	Amniote, Pantheria	127	Amniote
Canis_rufus	NA		NA				NA		NA		NA		NA		NA		NA		Diploid	https://cfba.uk/molecular-evolution-of-the-dog-family-by-robert-k-wayne/	SO	ADW	NA		NA
Capra_hircus	NA		1.7	Wang_and_Obbard_2023	5.26E-09	Bergeron_2023	2737	Stapley et al., 2017	0.863755712	Stapley et al., 2017	0.186217	Lynch et al., 2023	NA		20.035	Amniote, ADW	2922.62	Lynch et al., 2023	Diploid	Genomesize	SO	ADW	56750	ADW, Amniote	138	ADW, Amniote
Capreolus_capreolus	NA		NA				NA		NA		NA		NA		17.115	Amniote; ALE	NA		Diploid	https://academic.oup.com/mspecies/article/doi/10.2307/3504309/2600733?login=false	SO	ADW	22084.35	Amniote	151	Amniote
Castanea_sativa	57900	https://doi.org/10.1186/s12863-024-01245-7	NA				NA		NA		NA		NA		700	WoodlandTrust	NA		Diploid	Ploidb	mixed	https://www.mdpi.com/2223-7747/10/8/1538	NA		NA
Cavia_porcellus	19976	https://www.ncbi.nlm.nih.gov/datasets/genome/GCF_000151735.1/	NA				NA		NA		NA		NA		11.18	Amniote, ADW	NA		Diploid	Genomesize	SO	ADW	744.55	ADW, Amniote	31.425	ADW, Amniote
Cebus_capucinus_imitator	NA		NA				NA		NA		NA		NA		48.665	Amniote, ADW	NA		Diploid	Genomesize	SO	ADW	2827.5	ADW, Amniote, Pantheria	45.3205	ADW, Amniote
Ceratitis_capitata	NA		NA				NA		NA		NA		NA		NA		NA		Diploid	https://www.nature.com/articles/s41598-023-43164-0	SO	ADW	NA		0.4	ADW
Cervus_elaphus	22941	https://doi.org/10.12688/wellcomeopenres.17493.1	6.3	Wang_and_Obbard_2023	6.71E-09	Bergeron_2023	NA		NA		0.207656	Lynch et al., 2023	NA		24.9	Amniote, ALE, Longevity Records	2594.11	Lynch et al., 2023	Diploid	https://www.mdpi.com/2076-2615/14/7/1063	SO	ADW	200516.8825	Amniote, Pantheria	213.672	Amniote, Pantheria
Chamaecrista_fasciculata	29074	https://phytozome-next.jgi.doe.gov/info/Cfasciculatavar_ISC494698HAP1_v1_1	NA				NA		NA		NA		NA		NA		NA		Diploid	Ploidb	mixed	https://home.nwciowa.edu/ttracy/research%20posters/2011/Experimental%20Pollinator%20Exclusion%20in%20Low%20and%20High%20Density.pdf	NA		NA
Chamaenerion_angustifolium	NA		NA				NA		NA		NA		NA		NA		NA		Polyploid	https://wellcomeopenresearch.org/articles/9-163/v1?gtmKey=GTM-5P673KJ&immUserUrl=https%3A%2F%2Fwor-proxy.f1krdev.com%2Feditor%2Fmember%2Fshow%2F&otid=23226e40-fdd0-4acd-97a3-d9bad93befed&s3BucketUrl=https%3A%2F%2Fwellcomeopenresearch.s3.eu-west-1.amazonaws.com&submissionUrl=%2Ffor-authors%2Fpublish-your-research&transcendEnv=cm&transcendId=ef49a3f1-d8c1-47d6-88fc-50e41130631f	mixed	https://plantsandrocks.blogspot.com/2016/08/fecund-fireweeds-far-flung-seeds.html	NA		NA
Charadrius_melodus	NA		NA				NA		NA		NA		NA		14	Amniote	NA		NA		SO	https://www.biokids.umich.edu/critters/Charadrius_melodus/#Charadrius_melodus	55.705	ADW, Amniote	NA
Chionomys_nivalis	22222	https://www.ncbi.nlm.nih.gov/datasets/genome/GCA_950005125.1/	NA				NA		NA		NA		NA		2.325	Amniote	NA		NA		SO	https://animalia.bio/european-snow-vole	42.01	Amniote, Pantheria	NA
Chlamydomonas_reinhardtii	NA		0.0013	https://www.tandfonline.com/doi/full/10.2147/RRB.S98536; https://bionumbers.hms.harvard.edu/bionumber.aspx?id=116804	3.19E-10	Quiroz_2023	1000	Stapley et al., 2017	8.305302936	Stapley et al., 2017	0.025048	Lynch et al., 2023	17974040.63	Lewin and Eyre-Walker, unpublished	NA		111.098	Lynch et al., 2023	Haploid	https://www.chlamycollection.org/resources/about-chlamydomonas/	mixed	https://www.nature.com/articles/s42003-022-04275-y	NA		NA
Chlorocebus_aethiops	21128	doi: 10.1101/gr.192922.115	NA				NA		NA		NA		NA		29.795	Amniote, ADW	2823.24	Lynch et al., 2023	Diploid	Genomesize	SO	ADW	3847.995	ADW, Pantheria	58	ADW, Amniote
Choristoneura_rosaceana	NA		NA				NA		NA		NA		NA		NA		NA		NA		SO	https://academic.oup.com/aesa/article/96/3/217/171027?login=false	NA		NA
Chorthippus_biguttulus	NA		NA				NA		NA		NA		NA		1	AZ Animals	NA		Diploid	https://cir.nii.ac.jp/crid/1390845713001525504?lang=en	SO	https://onlinelibrary.wiley.com/doi/10.1111/j.1439-0310.2006.01282.x	NA		NA
Chroicocephalus_novaehollandiae	NA		NA				NA		NA		NA		NA		14.67	Amniote	NA		NA		SO	https://australian.museum/learn/animals/birds/silver-gull/	NA		NA
Chrysemys_picta	NA		11	Wang_and_Obbard_2023	4.61E-09	Bergeron_2023	NA		NA		0.169203	Lynch et al., 2023	362798.2646	Lewin and Eyre-Walker, unpublished	26.65	ALE, Longevity Records	2481.37	Lynch et al., 2023	Diploid	Genomesize	SO	ADW	371.8	Amniote	NA
Cinclus_cinclus	NA		NA				NA		NA		NA		NA		6.55	Amniote, ALE	NA		Diploid	https://wellcomeopenresearch.org/articles/9-645/v1	SO	ADW	62.85	Amniote, EOL, NGB (1999)	NA
Clarkia_dudleyana	NA		NA				NA		NA		NA		NA		NA		NA		Diploid	Ploidb	mixed	https://ucjeps.berkeley.edu/eflora/eflora_display.php?tid=19576	NA		NA
Clethrionomys_glareolus	NA		NA				NA		NA		NA		NA		3.075	ALE; LongevityRecords	NA		Diploid	Genomesize	SO	ADW	27.025	NGB (1999)	10.7095	ADW
Coturnix_japonica	NA		1	Wang_and_Obbard_2023	5.67E-09	Bergeron_2023	2816	Stapley et al., 2017	2.132848595	Stapley et al., 2017	0.166402	Lynch et al., 2023	431363.9036	Lewin and Eyre-Walker, unpublished	6.395	Amniote, ADW	927.66	Lynch et al., 2023	Diploid	https://sites.unipampa.edu.br/birdchromosomedatabase/chromosome-number-in-birds/	SO	ADW	102.5	ADW	18.5	Amniote
Cracticus_tibicen	NA		NA				NA		NA		NA		NA		25	Dobson et al., 2019	NA		NA		SO	https://www.frontiersin.org/journals/ecology-and-evolution/articles/10.3389/fevo.2019.00092/full	285	EOL	NA
Crassostrea_gigas	NA		NA				588	Stapley et al., 2017	1.054262232	Stapley et al., 2017	NA		NA		7	AnAge	557.736	Stapley et al., 2017	NA		NA		NA		NA
Crocodylus_porosus	NA		NA				1071.55	Stapley et al., 2017	0.522824634	Stapley et al., 2017	NA		NA		33.475	Amniote, ADW	2049.54	Stapley et al., 2017	Diploid	https://pubmed.ncbi.nlm.nih.gov/20203476/	SO	https://www.jstor.org/stable/43287305	650000	ADW, Amniote	NA
Crocuta_crocuta	22789	https://doi.org/10.1038/s41597-020-0468-9	NA				NA		NA		NA		NA		NA		NA		Diploid	https://karger.com/cgr/article-abstract/108/4/348/61045/Karyotypic-conservatism-in-the-suborder-Feliformia?redirectedFrom=fulltext	SO	ADW	NA		NA
Culex_pipiens	19399	https://doi.org/10.1111/1755-0998.13712	NA				189.9	Stapley et al., 2017	0.277388256	Stapley et al., 2017	NA		NA		0.36	EOL, ADW	684.6	Stapley et al., 2017	Diploid	Genomesize	SO	https://vectorbio.rutgers.edu/outreach/species/pip2.htm	NA		NA
Cyanistes_caeruleus	15470	https://useast.ensembl.org/Cyanistes_caeruleus/Info/Annotation	2	Wang_and_Obbard_2023	5.20E-09	Bergeron_2023	935	Stapley et al., 2017	0.650362394	Stapley et al., 2017	0.142413	Lynch et al., 2023	251445.0867	Lewin and Eyre-Walker, unpublished	13.84	Amniote, EOL	1186.98	Lynch et al., 2023	NA		SO	https://royalsocietypublishing.org/doi/10.1098/rspb.2009.0417	10.75	Amniote, AnAge, EOL	NA
Cygnus_olor	17759	PMID: 38069278	NA				NA		NA		NA		NA		22.15	ALE; AnAge	NA		Diploid	https://sites.unipampa.edu.br/birdchromosomedatabase/chromosome-number-in-birds/	SO	ADW	9265	Amniote, AnAge	142.5	Amniote
Cylindrotoma_distinctissima	NA		NA				NA		NA		NA		NA		0.03	NHM	NA		NA		NA		NA		NA
Cynoglossus_semilaevis	21516	https://doi.org/10.1038/ng.2890	2	Wang_and_Obbard_2023	9.13E-09	Bergeron_2023	1624	Stapley et al., 2017	2.678276931	Stapley et al., 2017	0.355257	Lynch et al., 2023	188116.1008	Lewin and Eyre-Walker, unpublished	NA		470.199	Lynch et al., 2023	Diploid	https://journal.hep.com.cn/fase/CN/10.15302/J-FASE-2016093	SO	https://www.nature.com/articles/s41437-018-0126-6	NA		NA
Cyprinus_carpio	46362	https://doi.org/10.1038/s41597-025-05927-4	3	Wang_and_Obbard_2023	5.62E-09	Bergeron_2023	3565.9	Stapley et al., 2017	2.047113873	Stapley et al., 2017	NA		346975.089	Lewin and Eyre-Walker, unpublished	42.5	ALE	1459.16	Xu et al., 2019	Polyploid	https://www.nature.com/articles/s41467-019-12644-1	SO	ADW	10600	EOL	75	EOL
Dalechampia_scandens	NA		NA				NA		NA		NA		NA		NA		NA		Polyploid	Ploidb	mixed	https://botany.one/2019/10/flowers-evolve-to-balance-the-risks-and-rewards-of-self-pollination/	NA		NA
Daphnia_magna	NA		0.04		9.51E-09	Wang_and_Obbard_2023	1614.5	Stapley et al., 2017	12.46304316	Stapley et al., 2017	0.248087	Lynch et al., 2023	405350.9781	Lewin and Eyre-Walker, unpublished	0.11	ADW	139.9	Lynch et al., 2023	Diploid	https://link.springer.com/article/10.1007/s00412-015-0558-1	aSO		0.000107	EOL	0.295	EOL
Daphnia_pulex	30907	PMID: 21292972	0.027	Wang_and_Obbard_2023	2.20E-09	Wang_and_Obbard_2023	1206	Stapley et al., 2017	6.115432593	Stapley et al., 2017	0.080508	Lynch et al., 2023	2085365.854	Lewin and Eyre-Walker, unpublished	0.055	ADW	133.2	Lynch et al., 2023	Ployploid	https://www.nature.com/articles/hdy1994152; https://link.springer.com/article/10.1007/s00412-015-0558-1; https://academic.oup.com/biolinnean/article-abstract/97/1/68/2447947?redirectedFrom=fulltext	mixed		0.0000542	EOL	0.1475	EOL
Delichon_urbica	NA		NA				NA		NA		NA		NA		14.5	Amniote	NA		Diploid	https://karger.com/cgr/article/160/4/199/62578/Introducing-the-Bird-Chromosome-Database-An	SO	AnAge	18.29	Amniote, EOL	NA
Dendropsophus_ebraccatus	NA		NA				NA		NA		NA		NA		4.5	ReptilesCove; AmphibianPlanet	NA		Diploid	https://karger.com/cgr/article-abstract/141/4/295/61602/Chromosome-Evolution-in-Dendropsophini-Amphibia?redirectedFrom=fulltext	SO	https://www.journals.uchicago.edu/doi/10.1086/668079	NA		2.9	EOL
Dicentrarchus_labrax	29606	https://doi.org/10.1038/ncomms6770	NA				1373.1	Stapley et al., 2017	1.799984269	Stapley et al., 2017	NA		NA		22.5	ALE; EOL	762.84	Stapley et al., 2017	Diploid	Fishbase	SO	ADW	9000	EOL	75	EOL
Dicerandra_linearifolia	NA		NA				NA		NA		NA		NA		NA		NA		Polyploid	https://journals.rbge.org.uk/ejb/article/view/846/737	NA		NA		NA
Diomedea_exulans	NA		NA				NA		NA		NA		NA		45	ALE; LongevityRecords	NA		Diploid	https://karger.com/cgr/article/160/4/199/62578/Introducing-the-Bird-Chromosome-Database-An	SO	ADW	8205	NGB (1999), Amniote	NA
Diplacus_aurantiacus	NA		NA				NA		NA		NA		NA		NA		NA		Diploid	Ploidb	mixed	https://efloraofindia.com/efi/mimulus-aurantiacus/	NA		NA
Drosophila_aldrichi	NA		NA				NA		NA		NA		NA		NA		NA		NA		NA		NA		NA
Drosophila_birchii	NA		NA				NA		NA		NA		NA		NA		NA		NA		NA		NA		NA
Drosophila_bunnanda	NA		NA				NA		NA		NA		NA		NA		NA		NA		NA		NA		NA
Drosophila_buzzatii	NA		NA				NA		NA		NA		NA		NA		NA		NA		SO	https://www.annualreviews.org/content/journals/10.1146/annurev.genet.39.073003.112454	NA		NA
Drosophila_falleni	NA		NA				NA		NA		NA		NA		NA		NA		NA		NA		NA		NA
Drosophila_mediopunctata	NA		NA				NA		NA		NA		NA		NA		NA		NA		NA		NA		NA
Drosophila_melanogaster	13733	https://doi.org/10.1038/nature06341	0.055	Wang_and_Obbard_2023	2.80E-09	Keightley_et_al._2014	NA		NA		0.103973	Lynch et al., 2023	744680.8511	Lewin and Eyre-Walker, unpublished	0.3	AnAge; EOL	168.7	Lynch et al., 2023	Diploid	Genomesize	SO	https://www.annualreviews.org/content/journals/10.1146/annurev.genet.39.073003.112454	NA		NA
Drosophila_mercatorum	NA		NA				NA		NA		NA		NA		NA		NA		NA		SO	https://www.annualreviews.org/content/journals/10.1146/annurev.genet.39.073003.112454	NA		NA
Drosophila_mojavensis	NA		NA				NA		NA		NA		NA		NA		NA		NA		SO	https://academic.oup.com/genetics/article/187/3/865/6063260	NA		NA
Drosophila_paranaensis	NA		NA				NA		NA		NA		NA		NA		NA		NA		SO	https://www.annualreviews.org/content/journals/10.1146/annurev.genet.39.073003.112454	NA		NA
Drosophila_pseudoobscura	14343	https://www.ncbi.nlm.nih.gov/refseq/annotation_euk/Drosophila_pseudoobscura/104/#:~:text=The%20final%20set%20of%20annotated,Target	0.074	Wang_and_Obbard_2023	3.50E-09	Wang_and_Obbard_2023	NA		NA		0.194055	Lynch et al., 2023	987857.1429	Lewin and Eyre-Walker, unpublished	NA		163.3	Lynch et al., 2023	NA		SO	https://www.annualreviews.org/content/journals/10.1146/annurev.genet.39.073003.112454	NA		NA
Drosophila_serrata	NA		NA				245.3	Stapley et al., 2017	1.194371409	Stapley et al., 2017	NA		NA		NA		205.38	Stapley et al., 2017	NA		NA		NA		NA
Drosophila_simulans	14256	https://www.ncbi.nlm.nih.gov/refseq/annotation_euk/Drosophila_simulans/103/	0.068	Wang_and_Obbard_2023	1.48E-09	Wang_and_Obbard_2023	NA		NA		0.105659	Lynch et al., 2023	1539172.21	Lewin and Eyre-Walker, unpublished	NA		131.7	Lynch et al., 2023	NA		SO	https://www.annualreviews.org/content/journals/10.1146/annurev.genet.39.073003.112454	NA		NA
Drosophila_subobscura	13939	https://doi.org/10.1186/s12864-019-5590-8	NA				NA		NA		NA		NA		NA		NA		NA		SO	https://www.annualreviews.org/content/journals/10.1146/annurev.genet.39.073003.112454	NA		0.2	EOL
Eichhornia_paniculata	NA		NA				NA		NA		NA		NA		NA		NA		Diploid	Ploidb	mixed	https://cir.nii.ac.jp/crid/1541135670262320384?lang=en	NA		NA
Ematurga_atomaria	NA		NA				NA		NA		NA		NA		NA		NA		Diploid	https://pubmed.ncbi.nlm.nih.gov/34571879/	SO	AZAnimals	NA		NA
Enchenopa_binotata	NA		NA				NA		NA		NA		NA		NA		NA		NA		NA		NA		NA
Erysimum_mediohispanicum	NA		NA				NA		NA		NA		NA		NA		NA		Polyploid	Ploidb	mixed	https://www.journals.uchicago.edu/doi/10.1086/507048	NA		NA
Eucalyptus_globulus	NA		NA				NA		NA		NA		NA		NA		NA		Diploid	Ploidb	mixed	https://www.sciencedirect.com/science/article/pii/S037811271500479X	NA		NA
Eucalyptus_melliodora	NA		NA		6.18E-08	Quiroz_2023	NA		NA		NA		NA		NA		639.6	Lynch et al., 2023	Diploid	Ploidb	mixed	https://connectsci.au/bt/article-abstract/48/6/681/5278/Seed-production-in-woodland-and-isolated-trees-of?redirectedFrom=fulltext	NA		NA
Euprymna_tasmanica	NA		NA				NA		NA		NA		NA		NA		NA		NA		SO	https://thecephalopodpage.org/Etasmanica.php	NA		NA
Fagus_sylvatica	63736	https://doi.org/10.3389/fgene.2021.691058	NA				NA		NA		NA		NA		250	WoodlandTrust	NA		Diploid	https://besjournals.onlinelibrary.wiley.com/doi/full/10.1111/j.1365-2745.2012.02017.x	mixed	https://www.afs-journal.org/articles/forest/abs/1994/02/AFS_0003-4312_1994_51_2_ART0006/AFS_0003-4312_1994_51_2_ART0006.html	NA		NA
Falco_tinnunculus	15237	https://www.ensembl.org/Falco_tinnunculus/Info/Annotation	NA				NA		NA		NA		NA		17.71	Amniote; ALE	NA		Diploid	https://sites.unipampa.edu.br/birdchromosomedatabase/chromosome-number-in-birds/	SO	ADW	194.375	Amniote, AnAge	31	Amniote
Ficedula_albicollis	15400	https://www.ncbi.nlm.nih.gov/datasets/genome/GCF_000247815.1/#:~:text=0.008-,0.8%25,22	2	Wang_and_Obbard_2023	4.60E-09	Wang_and_Obbard_2023	1787	Stapley et al., 2017	1.597904036	Stapley et al., 2017	0.126667	Lynch et al., 2023	195652.1739	Lewin and Eyre-Walker, unpublished	8.86	Amniote; ALE	1118.3	Stapley et al., 2017	Diploid	https://www.diva-portal.org/smash/get/diva2:173071/FULLTEXT01.pdf	NA		12.625	Amniote, AnAge	12.75	EOL
Ficedula_hypoleuca	18735	https://doi.org/10.1038/nature11584	NA				NA		NA		NA		NA		7.46	Amniote; ALE	NA		NA		SO	ADW	12.24	Amniote, AnAge	13	EOL
Forficula	12876	https://doi.org/10.1093/g3journal/jkac199	NA				NA		NA		NA		NA		1	EOL, ADW	NA		Diploid	https://link.springer.com/article/10.1007/BF00285145	SO	https://link.springer.com/article/10.1007/BF00285145	NA		1.1	EOL
Fragaria_virginiana	94000	https://www.rosaceae.org/Analysis/16216793	NA				NA		NA		NA		NA		5.5	SP.org	NA		Polyploid	Ploidb	mixed	https://pubmed.ncbi.nlm.nih.gov/19797422/	NA		NA
Fulica_atra	NA		NA				NA		NA		NA		NA		20.59	Amniote	NA		Diploid	https://sites.unipampa.edu.br/birdchromosomedatabase/chromosome-number-in-birds/	SO	AnAge	775	Amniote	NA
Gallus_gallus	NA		2	Wang_and_Obbard_2023	3.63E-09	Bergeron_2023	2762.2	Stapley et al., 2017	2.245216458	Stapley et al., 2017	0.117842	Lynch et al., 2023	NA		21.5	AnAge; ALE	1053.33	Lynch et al., 2023	Diploid	https://sites.unipampa.edu.br/birdchromosomedatabase/chromosome-number-in-birds/	SO	https://datazone.darwinfoundation.org/en/checklist/?species=5091	846.15	Amniote, AnAge	43.5	Amniote
Gambusia_holbrooki	NA		NA				NA		NA		NA		NA		5	fishipedia	NA		Diploid	Genomesize	SO	AnAge	NA		4	fishipedia
Gasterosteus_aculeatus	22598	https://www.ncbi.nlm.nih.gov/refseq/annotation_euk/Gasterosteus_aculeatus/100/	NA				1980.74	Stapley et al., 2017	3.164525818	Stapley et al., 2017	NA		NA		5.5	ALE	625.92	Stapley et al., 2017	Diploid	Genomesize	SO	ADW	NA		NA
Geospiza_conirostris	NA		NA				NA		NA		NA		NA		NA		NA		Diploid	https://sites.unipampa.edu.br/birdchromosomedatabase/chromosome-number-in-birds/	SO	https://datazone.darwinfoundation.org/en/checklist/?species=5092	NA		NA
Geospiza_fortis	16286	https://gigadb.org/dataset/100040	NA				NA		NA		NA		NA		7	BirdingPoint	NA		Diploid	https://sites.unipampa.edu.br/birdchromosomedatabase/chromosome-number-in-birds/	SO	https://oar.princeton.edu/bitstream/88435/pr10m7f/1/Synergism_of_Natural_Selection_2014.pdf	24	Amniote	NA
Gephyromantis_cornutus	NA		NA				NA		NA		NA		NA		6.5	TheAmphibian	NA		NA		NA		NA		NA
Gerbera	NA		NA				NA		NA		NA		NA		3.5	GardenGuides	NA		Diploid	https://link.springer.com/referenceworkentry/10.1007/978-981-15-3518-5_15	NA		NA		NA
Giraffa_camelopardalis	21621	doi: 10.1093/gigascience/giz090	7	Wang_and_Obbard_2023	1.01E-08	Bergeron_2023	NA		NA		NA		61250	Lewin and Eyre-Walker, unpublished	29.35	Amniote, ADW	2441.48	Lynch et al., 2023	Diploid	Genomesize	SO	ADW	1177500	ADW, Amniote	482.52575	ADW, Amniote
Gromphadorhina_portentosa	NA		NA				NA		NA		NA		NA		3.5	EOL	NA		NA		SO	ADW	NA		7.65	EOL
Gryllodes_sigillatus	NA		NA				NA		NA		NA		NA		0.17	DCCEEW	NA		NA		NA		NA		15.5	EOL
Gryllus_bimaculatus	14789	PMID: 38942791	NA				NA		NA		NA		NA		NA		NA		NA		NA		NA		NA
Gryllus_firmus	NA		NA				NA		NA		NA		NA		NA		NA		NA		SO	https://link.springer.com/article/10.1007/s10905-013-9425-1	NA		NA
Gryllus_pennsylvanicus	NA		NA				NA		NA		NA		NA		NA		NA		Diploid	Genomesize	NA		NA		18.63	EOL
Haliotis_asinina	25422	https://www.nature.com/articles/s41597-024-03840-w	NA				NA		NA		NA		NA		NA		NA		Diploid	Genomesize	NA		NA		NA
Harmonia_axyridis	NA		NA				NA		NA		NA		NA		0.164	EOL	NA		NA		SO	ADW	NA		0.65	EOL
Heliconius_erato	14613	https://doi.org/10.1016/j.celrep.2016.08.042	NA				NA		NA		NA		NA		NA		NA		Diploid	https://scienceline.ucsb.edu/getkey.php?key=2462	SO	https://onlinelibrary.wiley.com/doi/10.1002/ece3.3624	NA		NA
Helicoverpa_zea	NA		NA				NA		NA		NA		NA		0.027	Queensland	NA		Diploid	https://www.ncbi.nlm.nih.gov/datasets/genome/GCA_022581195.1/	SO	https://www.pnas.org/doi/abs/10.1073/pnas.92.11.5082	NA		1.6	EOL
Heliocidaris_erythrogramma	NA		NA				NA		NA		NA		NA		41.75	AquariumofPacific	NA		NA		SO	https://pubmed.ncbi.nlm.nih.gov/15792231/	NA		NA
Heliothis_virescens	NA		NA				NA		NA		NA		NA		0.055	UF IFAS	NA		NA		SO	https://resjournals.onlinelibrary.wiley.com/doi/10.1046/j.1365-2311.2001.00336.x	NA		NA
Hirundo_rustica	15516	https://0-www-ncbi-nlm-nih-gov.brum.beds.ac.uk/refseq/annotation_euk/Hirundo_rustica/100/#:~:text=Complete(C)%20and%20single%20copy,%25%2Cn:10844%20%25BUSCOs	NA				NA		NA		NA		NA		8	ADW	NA		Diploid	https://sites.unipampa.edu.br/birdchromosomedatabase/chromosome-number-in-birds/	SO	ADW	18.5	Amniote, AnAge, EOL	17.25	ADW
Homo_sapiens	NA		29	Wang_and_Obbard_2023	1.17E-08	Bergeron_2023	NA		NA		0.471979	Lynch et al., 2023	22155.01792	Lewin and Eyre-Walker, unpublished	73.4	WHO	3117.28	Lynch et al., 2023	Diploid	Genomesize	SO	ADW	60287.815	Amniote, Pantheria	NA
Hydrobates_pelagicus	NA		NA				NA		NA		NA		NA		20	Amniote	NA		NA		SO	https://seabirdgroup.org.uk/journals/seabird-32/seabird-32-46.pdf	25.45	Amniote	NA
Hyla_arborea	NA		NA				1770.722	Stapley et al., 2017	0.380825818	Stapley et al., 2017	NA		NA		18.5	ALE, EOL	4649.69	Stapley et al., 2017	Diploid	https://eprints.lib.hokudai.ac.jp/dspace/bitstream/2115/27255/1/13%281_4%29_P352-358.pdf?utm_source=chatgpt.com	NA		2.13	EOL	4.5	EOL
Hyla_regilla	NA		NA				NA		NA		NA		NA		2.5	AmphibianPlanet	NA		NA		SO	ADW	NA		NA
Hyla_versicolor	NA		NA				NA		NA		NA		NA		7	ADW	NA		Polyploid	Genomesize	SO	ADW	7.2	ADW	NA
Inachis_io	NA		NA				NA		NA		NA		NA		0.614	UKSafari	NA		Diploid	https://pmc.ncbi.nlm.nih.gov/articles/PMC9372638/	SO	https://mywildireland.ie/product/peacock-nymphalis-io/	NA		NA
Intellagama_lesueurii	NA		NA				NA		NA		NA		NA		7.5	Amniote	NA		NA		SO	EOL	386.96	Amniote	22.764	Amniote
Ipomopsis_aggregata	NA		NA				NA		NA		NA		NA		NA		NA		Diploid	Ploidb	mixed	https://academic.oup.com/evolut/article-abstract/43/5/1097/6869328?redirectedFrom=fulltext&login=false	NA		NA
Jadera_haematoloma	NA		NA				NA		NA		NA		NA		1	PictureInsect	NA		NA		SO	https://www.gardenia.net/plant/ipomopsis-aggregata	NA		1.15	EOL
Junco_hyemalis	19026	https://doi.org/10.1093/g3journal/jkac083	NA				NA		NA		NA		NA		8.875	Amniote, ALE	NA		Diploid	https://sites.unipampa.edu.br/birdchromosomedatabase/chromosome-number-in-birds/	SO	ADW	19.475	Amniote	NA
Junonia_evarete	NA		NA				NA		NA		NA		NA		0.067	Grokipedia	NA		NA		SO	ADW	NA		NA
Lampropholis_coggeri	NA		NA				NA		NA		NA		NA		8	Dubia	NA		NA		SO	https://pmc.ncbi.nlm.nih.gov/articles/PMC3813342/	1	Amniote	3.681	Amniote
Larimichthys_crocea	26000	https://doi.org/10.1038/s42003-018-0207-3	2	Wang_and_Obbard_2023	2.26E-09	Bergeron_2023	5451.3	Stapley et al., 2017	8.029157302	Stapley et al., 2017	0.097525	Lynch et al., 2023	1003333.333	Lewin and Eyre-Walker, unpublished	NA		678.94	Stapley et al., 2017	Diploid	https://www.ncbi.nlm.nih.gov/datasets/genome/GCF_000972845.2/	SO	https://www.frontiersin.org/journals/marine-science/articles/10.3389/fmars.2022.868580/full	NA		NA
Larus_cachinnans	NA		NA				NA		NA		NA		NA		32	ALE	NA		NA		SO	https://www.researchgate.net/publication/330853790_Movements_of_a_pair_of_Caspian_Gulls_Larus_cachinnans_during_the_breeding_season_tracked_by_GPS-GSM_logger	1103.25	Amniote, AnAge	NA
Larus_canus	NA		NA				NA		NA		NA		NA		23.06	Amniote, ALE	NA		Diploid	https://sites.unipampa.edu.br/birdchromosomedatabase/chromosome-number-in-birds/	SO	ADW	423.175	Amniote, AnAge	NA
Larus_michahellis	NA		NA				NA		NA		NA		NA		31.99	Amniote	NA		Diploid	https://wellcomeopenresearch.org/articles/10-129	SO	https://earthlife.net/yellow-legged-gulls/	1090	Amniote, AnAge	NA
Leontocebus_fuscicollis_fuscicollis	NA		NA				NA		NA		NA		NA		24.5	Amniote	NA		Diploid	https://www.mdpi.com/2079-7737/10/9/844	SO	https://animalia.bio/brown-mantled-tamarin	393.99	Amniote, Pantheria	31	Amniote
Leontocebus_fuscicollis_illigeri	NA		NA				NA		NA		NA		NA		24.5	Amniote	NA		Diploid	https://www.jstage.jst.go.jp/article/cytologia1929/25/3-4/25_3-4_400/_article	SO	https://animalia.bio/brown-mantled-tamarin	NA		NA
Liriomyza_trifolii	11883	https://doi.org/10.1038/s41597-024-04208-w	NA				NA		NA		NA		NA		0.067	EOL	NA		NA		SO	https://content.ces.ncsu.edu/american-serpentine-leafminer	NA		0.2	EOL
Lycosa_fasciiventris	NA		NA				NA		NA		NA		NA		3	Wildside Holiday	NA		NA		SO	https://www.nacc.com.au/creaturefeature-wolf-spiders-lycosa-sp/	NA		NA
Lythrum_salicaria	NA		NA				NA		NA		NA		NA		NA		NA		Polyploid	Ploidb	mixed	https://www.invasivespeciescentre.ca/invasive-species/meet-the-species/invasive-plants/purple-loosestrife/	NA		NA
Macaca_mulatta	21121	https://www.ncbi.nlm.nih.gov/datasets/genome/GCF_003339765.1/	10	Wang_and_Obbard_2023	6.75E-09	Bergeron_2022	2048	Stapley et al., 2017	0.622308924	Stapley et al., 2017	0.211588	Lynch et al., 2023	105308.2192	Lewin and Eyre-Walker, unpublished	32.065	Pantheria, Longevity Records	2971.3	Lynch et al., 2023	Diploid	Genomesize	SO	ADW	6534.595	Amniote, Pantheria	60.725	Amniote, Pantheria
Macoma_balthica	NA		NA				NA		NA		NA		NA		7.5	BIOTIC	NA		Diploid	https://pubmed.ncbi.nlm.nih.gov/16175967/	SO	https://www.marlin.ac.uk/species/detail/1465	NA		NA
Macrobrachium_rosenbergii	NA		NA				NA		NA		NA		NA		NA		NA		NA		SO	https://extension.msstate.edu/publications/freshwater-prawns-biology-and-life-history	NA		NA
Macrostomum_hystrix	NA		NA				NA		NA		NA		NA		NA		NA		NA		mixed	https://bmcbiol.biomedcentral.com/articles/10.1186/s12915-022-01234-1	NA		NA
Malurus_cyaneus	15458	https://doi.org/10.1111/1755-0998.13124	NA				NA		NA		NA		NA		NA		NA		Diploid	https://onlinelibrary.wiley.com/doi/full/10.1111/1755-0998.13124	SO	https://raoulmulder.org/2013/04/29/superb-fairywren/	NA		NA
Marmota_flaviventris	20813	https://www.ncbi.nlm.nih.gov/datasets/genome/GCF_003676075.3/	NA				NA		NA		NA		NA		17.5625	Amniote, ALE	NA		Diploid	https://royalsocietypublishing.org/doi/10.1098/rstb.2012.0349?url_ver=Z39.88-2003&rfr_id=ori%3Arid%3Acrossref.org&rfr_dat=cr_pub++0pubmed	SO	ADW	3449.865	Amniote, Pantheria, NGB (1999)	50.59	Amniote, Pantheria
Medicago_lupulina	NA		NA				NA		NA		NA		NA		NA		NA		Diploid	Ploidb	mixed	https://www.cabidigitallibrary.org/doi/10.1079/cabicompendium.33034	NA		NA
Melitaea_cinxia	NA		NA				NA		NA		NA		NA		0.153	ButterfliesatHome	NA		Diploid	https://www.nature.com/articles/ncomms5737	SO	https://en.wikipedia.org/wiki/Glanville_fritillary	NA		3.65	EOL
Melospiza_melodia	15086	https://doi.org/10.1534/g3.119.400929	NA				1731	Stapley et al., 2017	1.237719336	Stapley et al., 2017	NA		NA		11.15	ALE, Longevity Records	1398.54	Stapley et al., 2017	Diploid	https://www.ncbi.nlm.nih.gov/datasets/genome/GCF_035770615.1/	SO	ADW	32.675	Amniote, BirdLifeInternational	NA
Merops_apiaster	NA		NA				NA		NA		NA		NA		5.9	Amniote	NA		NA		SO	ADW	56.55	ADW, Amniote	28.25	ADW
Metrosideros_polymorpha	27620	PMID: 31540972	NA				NA		NA		NA		NA		NA		NA		Diploid	Ploidb	SO	https://www.srs.fs.usda.gov/pubs/misc/ag_654/volume_2/metrosideros/polymorpha.htm	NA		NA
Microcebus_murinus	20671	https://www.ncbi.nlm.nih.gov/refseq/annotation_euk/Microcebus_murinus/101/	2.5	Wang_and_Obbard_2023	1.52E-08	Wang_and_Obbard_2023	NA		NA		0.583709	Lynch et al., 2023	NA		15.5	Amniote	2487.4	Lynch et al., 2023	Diploid	Genomesize	SO	ADW	65.7	ADW, Pantheria	13.1805	ADW, Amniote, Pantheria
Mimulus_guttatus	NA		NA				1750	Stapley et al., 2017	3.888888889	Stapley et al., 2017	NA		NA		7	MeadowsFarms, Weeding, Waterwise	450	Stapley et al., 2017	Polyploid	Ploidb	mixed	https://onlinelibrary.wiley.com/doi/full/10.1111/j.1420-9101.2009.01848.x	NA		NA
Mimulus_micranthus	NA		NA				NA		NA		NA		NA		4	Weeding, Waterwise	NA		NA		mixed	https://www.journals.uchicago.edu/doi/10.1086/297197	NA		NA
Monodelphis_domestica	NA		1	Wang_and_Obbard_2023	4.60E-09	Bergeron_2023	715	Stapley et al., 2017	0.198697213	Stapley et al., 2017	0.166371	Lynch et al., 2023	143206.5217	Lewin and Eyre-Walker, unpublished	5.55	Amniote	3586.18	Lynch et al., 2023	NA		SO	ADW	107.975	ADW, Pantheria	14.7275	ADW, Amniote
Mus_musculus	21847	https://www.ncbi.nlm.nih.gov/datasets/genome/GCF_000001635.20/	0.66	Wang_and_Obbard_2023	5.35E-09	Bergeron_2023	NA		NA		0.213272	Lynch et al., 2023	358759.8425	Lewin and Eyre-Walker, unpublished	3.25	Amniote, ALE	2728.2	https://www.ensembl.org/Mus_musculus/Info/Annotation	Diploid	https://www.bankofbiology.com/2012/02/chromosome-number-of-animals.html	SO	ADW	19.9	ADW, Pantheria	9.5	Amniote
Musca_domestica	NA		NA				NA		NA		NA		NA		0.055	EOL	NA		Diploid	https://www.nature.com/articles/hdy199294	SO	ADW	NA		0.635	EOL
Mustela_nivalis	NA		NA				NA		NA		NA		NA		7.175	Amiote, ADW	NA		Diploid	Genomesize	SO	ADW	64.1	Amniote, Pantheria	22.409	Amniote, Pantheria
Myodes_glareolus	NA		NA				NA		NA		NA		NA		NA		NA		NA		SO	ADW	NA		NA
Narnia_femorata	NA		NA				NA		NA		NA		NA		1	PictureInsect	NA		NA		NA		NA		NA
Nasonia_vitripennis	15566	doi: 10.1186/s12864-016-2886-9	NA				NA		NA		NA		NA		NA		NA		Haplodiploid	https://pmc.ncbi.nlm.nih.gov/articles/PMC2916733/	SO	https://pmc.ncbi.nlm.nih.gov/articles/PMC2916733/	NA		NA
Nauphoeta_cinerea	NA		NA				NA		NA		NA		NA		1	GBIF	NA		Diploid	https://academic.oup.com/jeb/article-abstract/14/1/68/7323118?redirectedFrom=fulltext&login=false	mixed	https://academic.oup.com/jeb/article-abstract/14/1/68/7323118?redirectedFrom=fulltext&login=false	NA		3	HerpShop
Negaprion_brevirostris	NA		NA				NA		NA		NA		NA		25	ADW	NA		NA		NA		183700	ADW	304	ADW
Nemophila_menziesii	NA		NA				NA		NA		NA		NA		NA		NA		Diploid	Ploidb	mixed	https://academic.oup.com/genetics/article-abstract/150/4/1649/6034480?redirectedFrom=fulltext	NA		NA
Neoconocephalus_ensiger	NA		NA				NA		NA		NA		NA		1	PictureInsect	NA		NA		NA		NA		NA
Neolamprologus_pulcher	NA		NA				NA		NA		NA		NA		7	Antunes and Taborsky (2020)	NA		NA		SO	https://fishy.wiki/en/fresh-water-fish/cichlidae/neolamprologus-pulcher.phtml	NA		7.2	EOL
Neovison_vison	NA		1	Wang_and_Obbard_2023	4.64E-09	Bergeron_2023	NA		NA		0.163889	Lynch et al., 2023	NA		10.7	Amniote	2681.22	Lynch et al., 2023	Diploid	https://www.nature.com/articles/s42003-022-04341-5	SO	ADW	1024.875	ADW, Amniote	50.5	ADW, Amniote
Nesospiza_acunhae	NA		NA				NA		NA		NA		NA		NA		NA		NA		SO	https://www.tandfonline.com/doi/abs/10.2989/00306520209485352	36.1375	Amniote, BotW	19	BotW
Nicotiana_alata	NA		NA				NA		NA		NA		NA		NA		NA		Diploid	Ploidb	SO	https://link.springer.com/article/10.1007/s10681-015-1606-x	NA		NA
Nicotiana_forgetiana	NA		NA				NA		NA		NA		NA		NA		NA		Diploid	Ploidb	mixed	https://www.thespruce.com/nicotiana-flowering-tobacco-1315712	NA		NA
Nicrophorus_pustulatus	11046	PMID: 39267991	NA				NA		NA		NA		NA		1	AZ Animals	NA		NA		SO	https://research.fs.usda.gov/treesearch/27359	NA		1.75	WOL
Notiomystis_cincta	24165	https://doi.org/10.1111/1755-0998.13823	NA				NA		NA		NA		NA		NA		NA		NA		SO	https://onlinelibrary.wiley.com/doi/10.1111/1755-0998.13823	61.75	Amniote, Oiseaux	18	Oiseaux
Odocoileus_virginianus	20237	https://www.ncbi.nlm.nih.gov/datasets/genome/GCF_023699985.2/#:~:text=Assembly%20methods,2.5	NA				NA		NA		NA		NA		17.8	Amniote, ALE	NA		Diploid	https://www.bankofbiology.com/2012/02/chromosome-number-of-animals.html	SO	ADW	70610.625	Amniote, Pantheria	166.02675	Amniote, Pantheria
Oenothera_biennis	NA		NA				NA		NA		NA		NA		NA		NA		Diploid	Ploidb	mixed	https://www.minnesotawildflowers.info/flower/common-evening-primrose	NA		NA
Oncorhynchus_gorbuscha	NA		NA				NA		NA		NA		NA		NA		NA		Diploid	Genomesize	SO	https://www.fisheries.noaa.gov/species/pink-salmon	NA		NA
Oncorhynchus_tshawytscha	NA		NA				3119.7	Stapley et al., 2017	1.151580253	Stapley et al., 2017	NA		NA		6.5	ALE, ADW	2709.06	Stapley et al., 2017	Diploid	Genomesize	SO	https://www.fisheries.noaa.gov/species/pink-salmon	37300	ADW, Animalia	100.72	ADW, Animalia
Onthophagus_taurus	14537	https://www.ncbi.nlm.nih.gov/refseq/annotation_euk/Onthophagus_taurus/100/#:~:text=Masking%20of%20genomic%20sequence:%20How%20much%20of,public%20databases%20and%20used%20for%20gene%20prediction.	NA				NA		NA		NA		NA		1.75	Animals Time, ABC	NA		NA		SO	https://pubmed.ncbi.nlm.nih.gov/31420906/	NA		0.825	EOL
Operophtera_brumata	17480	https://wellcomeopenresearch.org/articles/8-530#:~:text=Genome%20annotation%20report,from%2017%2C480%20protein%2Dcoding%20genes.	NA				NA		NA		NA		NA		NA		NA		Diploid	https://pubmed.ncbi.nlm.nih.gov/34571879/	SO	https://www.maine.gov/dacf/mfs/forest_health/insects/winter_moth.htm	NA		NA
Ophryotrocha_labronica	NA		NA				NA		NA		NA		NA		0.266	Prevedelli et al. (2006)	NA		Diploid	https://mapress.com/zt/article/view/zootaxa.2713.1.1	SO	https://besjournals.onlinelibrary.wiley.com/doi/full/10.1111/j.1365-2656.2006.01040.x	NA		NA
Orchesella_cincta	20249	https://doi.org/10.1093/gbe/evw134	NA				NA		NA		NA		NA		0.067	SANBI	NA		Diploid	Genomesize	SO	https://www.sciencenews.org/article/sperm-stick-springtails	NA		0.4	EOL
Oreina_cacaliae	NA		NA				NA		NA		NA		NA		2	Kalberer et al. (2005)	NA		Diploid	Genomesize	SO	https://www.researchgate.net/publication/11895724_Attraction_of_a_leaf_beetle_Oreina_cacaliae_to_damaged_host_plants	NA		NA
Oreina_elongata	NA		NA				NA		NA		NA		NA		NA		NA		NA		NA		NA		NA
Oreina_speciosissima	NA		NA				NA		NA		NA		NA		NA		NA		Diploid	https://www.sciencedirect.com/org/science/article/pii/S1313298915001731	SO	https://link.springer.com/article/10.1186/1471-2148-11-310	NA		NA
Oreochromis_niloticus	NA		NA				701	Stapley et al., 2017	0.662448167	Stapley et al., 2017	NA		NA		NA		1058.196	Stapley et al., 2017	Diploid	Genomesize	SO	https://ejabf.journals.ekb.eg/article_1753_c677a44cf0888dcd619f590a456fc67e.pdf	NA		NA
Oryza_sativa	NA		0.31	Wang_and_Obbard_2023	3.20E-09	Quiroz_et_al._2023	1650	Stapley et al., 2017	3.374233129	Stapley et al., 2017	0.428893	Lynch et al., 2023	163834.9515	Lewin and Eyre-Walker, unpublished	NA		374.42	Lynch et al., 2023	Diploid	Ploidb	NA		NA		NA
Oryzias_latipes	22071	https://www.ncbi.nlm.nih.gov/datasets/genome/GCF_002234675.1/#:~:text=Table_title:%20Annotation%20details%20Table_content:%20header:%20%7C%20%7C,%7C%20:%20Protein%2Dcoding%20%7C%20RefSeq:%2022%2C071%20%7C	NA				NA		NA		NA		NA		NA		NA		Diploid	Genomesize	SO	https://pmc.ncbi.nlm.nih.gov/articles/PMC11819472/	NA		NA
Ostrea_chilensis	39351	https://openaccess.wgtn.ac.nz/articles/thesis/Ostrea_chilensis_Genomic_Analysis_and_Population_Diversity_Widespread-Hemizygosity_Genomics/26248667?file=47579519	NA				NA		NA		NA		NA		NA		NA		Diploid	https://www.jstage.jst.go.jp/article/cytologia/83/2/83_D-17-00038/_pdf	NA		NA		NA
Ostrinia_nubilalis	NA		NA				NA		NA		NA		NA		NA		480	Ding et al., 2025	Diploid	https://www.frontiersin.org/journals/genetics/articles/10.3389/fgene.2021.661417/full	SO	https://www.frontiersin.org/journals/genetics/articles/10.3389/fgene.2021.661417/full	NA		NA
Ovis_aries	20545	https://www.ncbi.nlm.nih.gov/datasets/genome/GCF_000298735.2/	NA				3304	Stapley et al., 2017	1.123112736	Stapley et al., 2017	NA		NA		19.885	Amniote, ALE	2941.824	Stapley et al., 2017	Diploid	Genomesize	SO	ADW	74548.945	Amniote, Pantheria	144.1115	Amniote, Pantheria
Ovis_canadensis	NA		NA				3051	Stapley et al., 2017	1.177742178	Stapley et al., 2017	NA		NA		20.6	Amniote, ALE	2590.55	Stapley et al., 2017	Diploid	https://veterinariamexico.fmvz.unam.mx/index.php/vet/article/view/82/0	SO	ADW	71884.935	Amniote, Pantheria	162.4125	Amniote, Pantheria
Pagodroma_nivea	NA		NA				NA		NA		NA		NA		20	Amniote	NA		NA		SO	https://animalia.bio/snow-petrel	323.5	Amniote, Animalia	38.5	Animalia
Pan_troglodytes	22968	https://www.ncbi.nlm.nih.gov/datasets/genome/GCF_000001515.7/	25	Wang_and_Obbard_2023	1.25E-08	Bergeron_2023	NA		NA		0.495668	Lynch et al., 2023	43750	Lewin and Eyre-Walker, unpublished	52.175	ALE, Longevity Records	3050.4	Lynch et al., 2023	Diploid	Genomesize	SO	ADW	46491.75	Amniote, Patheria, ADW	81.40675	Amniote, Pantheria
Panthera_pardus	20517	https://www.ncbi.nlm.nih.gov/datasets/genome/GCF_024362965.1/	4	Wang_and_Obbard_2023	8.84E-09	Bergeron_2023	NA		NA		0.316552	Lynch et al., 2023	73952.24172	Lewin and Eyre-Walker, unpublished	23	Amniote	2578.02	Lynch et al., 2023	Diploid	GBIF, https://www.jstage.jst.go.jp/article/cytologia/73/1/73_1_81/_article	SO	ADW	47037.4975	Amniote, Pantheria	151.07825	Amniote, Pantheria
Papio_anubis	21102	https://www.ncbi.nlm.nih.gov/datasets/genome/GCF_000264685.3/	10	Wang_and_Obbard_2023	5.70E-09	Bergeron_2022	NA		NA		0.206122	Lynch et al., 2023	86842.10526	Lewin and Eyre-Walker, unpublished	31.10625	Amniote, ADW	2437.11	Lynch et al., 2023	NA		SO	ADW	20614.28	Animalia	79.1	Amniote, Animalia
Papio_cynocephalus	NA		NA				NA		NA		NA		NA		NA		NA		NA		SO	ADW	NA		NA
Papio_hamadryas	NA		NA				2354	Stapley et al., 2017	0.680891928	Stapley et al., 2017	NA		NA		31.25	Amniote, ADW	3457.23	Stapley et al., 2017	Diploid	Genomesize	SO	ADW	16003.54	Amniote, Pantheria	69.675	Amniote, Pantheria
Paralichthys_olivaceus	30000	https://doi.org/10.1038/s41597-024-04033-1	5	Wang_and_Obbard_2023	8.54E-09	Bergeron_2023	1695.15	Stapley et al., 2017	2.441242547	Stapley et al., 2017	0.328125	Lynch et al., 2023	136737.0892	Lewin and Eyre-Walker, unpublished	NA		588.17	Lynch et al., 2023	Diploid	Genomesize	SO	https://fishbase.mnhn.fr/summary/Paralichthys_olivaceus.html	9100	Animalia	103	Animalia
Pararge_aegeria	12288	https://www.research.ed.ac.uk/en/publications/the-genome-sequence-of-the-speckled-wood-butterfly-pararge-aegeri/#:~:text=N2%20%2D%20We%20present%20a%20genome,IS%20%2D%20287	NA				NA		NA		NA		NA		0.037	ButterfliesofNorthumberland	NA		Diploid	https://wellcomeopenresearch.org/articles/6-287	SO	https://butterfly-conservation.org/sites/default/files/2018-12/E-news%20Winter%202018-19.pdf	NA		NA
Parus_major	13036	https://doi.org/10.1038/ncomms10474	NA				1916.82	Stapley et al., 2017	1.297972616	Stapley et al., 2017	NA		NA		8.85	Amniote, ALE	1476.78	Stapley et al., 2017	Diploid	https://sites.unipampa.edu.br/birdchromosomedatabase/chromosome-number-in-birds/	SO	https://link.springer.com/article/10.1007/BF00303843	18	Amniote, NGB (1999), AnAge	13.25	Animalia
Parus_montanus	NA		NA				NA		NA		NA		NA		3	ALE	NA		NA		SO	https://www.sciencedirect.com/science/article/abs/pii/S0003347205802271	17.45	NGB (1999), BirdID	14	BirdID
Passer_domesticus	18191	https://www.ncbi.nlm.nih.gov/refseq/annotation_euk/Passer_domesticus/GCF_036417665.1-RS_2024_04/#:~:text=and%20single%20copy%20(%E2%80%A6-,Alignment%20of%20the%20annotated%20proteins%20to%20a%20set%20of%20high,were%20added%20to%20the%20graph.	NA				NA		NA		NA		NA		10.605	Amniote, ALE	NA		Diploid	https://sites.unipampa.edu.br/birdchromosomedatabase/chromosome-number-in-birds/	SO	ADW	26.5	Amniote, AnAge	16	Animalia
Passerculus_sandwichensis	NA		NA				NA		NA		NA		NA		6.8	Amniote	NA		Diploid	https://sites.unipampa.edu.br/birdchromosomedatabase/chromosome-number-in-birds/	SO	https://www.carolinabirdclub.org/BOCC/Passerines/20%20Towhees,%20Sparrows,%20Juncos/Savannah%20Sparrow.pdf	19.45	NGB (1999), Amniote	14	Animalia
Perisoreus_infaustus	NA		NA				NA		NA		NA		NA		17.17	Amniote	NA		NA		SO	https://swedenfishingandbirding.net/2020/02/13/the-siberian-jay-perisoreus-infaustus-in-northern-sweden/	84.25	Amniote, AnAge, EOL	29	Amniote
Peromyscus_maniculatus	21687	https://useast.ensembl.org/Peromyscus_maniculatus_bairdii/Info/Annotation	NA				1499	Stapley et al., 2017	0.351541247	Stapley et al., 2017	NA		NA		7.95	Amniote	4264.08	Stapley et al., 2017	Diploid	Genomesize	SO	ADW	19.2	Amniote, NGB (1999)	9.73125	Amniote
Phaeodactylum_tricornutum	12178	https://protists.ensembl.org/Phaeodactylum_tricornutum/Info/Annotation/#assembly	0.0022	Wang_and_Obbard_2023	2.46E-10	Quiroz_2023	NA		NA		0.006918	Lynch et al., 2023	6184486.373	Lewin and Eyre-Walker, unpublished	NA		27.4507	Lynch et al., 2023	Diploid	https://bmcgenomics.biomedcentral.com/articles/10.1186/s12864-021-07666-3	AS	https://pubmed.ncbi.nlm.nih.gov/32622990/	NA		NA
Philaenus_spumarius	NA		NA				NA		NA		NA		NA		NA		NA		Diploid	https://www.researchgate.net/publication/8949280_A_new_approach_to_the_Auchenorrhyncha_Hemiptera_Insecta_cytogenetics_Chromosomes_of_the_meadow_spittlebug_Philaenus_spumarius_L_examined_using_various_chromosome_banding_techniques	SO	https://onlinelibrary.wiley.com/doi/10.1111/jen.12874	NA		NA
Phlox_cuspidata	NA		NA				NA		NA		NA		NA		NA		NA		Diploid	Ploidb	mixed	https://academic.oup.com/evolut/article-abstract/39/6/1275/6872517?redirectedFrom=PDF&login=false	NA		NA
Phlox_drummondii	NA		NA				NA		NA		NA		NA		NA		NA		Diploid	Ploidb	mixed	https://duckduckgo.com/?q=Outcrossing+rates+as+related+to+plant+density+in+Phlox+drummondii&t=newext&atb=v412-1&ia=web	NA		NA
Phyllotis_darwini	NA		NA				NA		NA		NA		NA		3.99	Amniote	NA		Diploid	Genomesize	SO	https://www.mdpi.com/2076-2615/14/9/1260	50.365	Amniote, Pantheria	15	Amniote
Picea_abies	NA		NA				1889.2	Stapley et al., 2017	0.103854696	Stapley et al., 2017	NA		NA		NA		18190.8	Stapley et al., 2017	Diploid	Ploidb	mixed	https://www.nature.com/articles/hdy199227.pdf	NA		NA
Picea_mariana	NA		NA				NA		NA		NA		NA		NA		NA		Diploid	Ploidb	mixed	https://cdnsciencepub.com/doi/10.1139/B11-002	NA		NA
Pinus_elliottii	NA		NA				1036.3	Stapley et al., 2017	0.045476886	Stapley et al., 2017	NA		NA		NA		22787.4	Stapley et al., 2017	Diploid	Ploidb	mixed	https://www.srs.fs.usda.gov/pubs/misc/ag_654/volume_1/pinus/elliottii.htm	NA		NA
Pinus_pinaster	NA		NA				1708	Stapley et al., 2017	0.071721613	Stapley et al., 2017	NA		NA		195	DUCERF Group, Fonseca et al. (2022)	23814.3	Stapley et al., 2017	Diploid	Ploidb	mixed	https://peercommunityjournal.org/articles/10.24072/pcjournal.302/	NA		NA
Pinus_radiata	86039	https://academic.oup.com/g3journal/article/15/8/jkaf125/8157051?login=false	NA				1060	Stapley et al., 2017	0.048321203	Stapley et al., 2017	NA		NA		85	NAC	21936.54	Stapley et al., 2017	Diploid	Ploidb	mixed	https://onlinelibrary.wiley.com/doi/10.1111/eva.13164	NA		NA
Pinus_sylvestris	NA		NA				NA		NA		NA		NA		275	Trees for Life	NA		Diploid	Ploidb	mixed	https://naturewalk.yale.edu/trees/pinaceae-pine/pinus-sylvestris/scots-pine-156	NA		NA
Pinus_taeda	NA		NA				2305	Stapley et al., 2017	0.107129578	Stapley et al., 2017	NA		NA		NA		21516	Stapley et al., 2017	Diploid	Ploidb	mixed	https://www.conifers.org/pi/Pinus_taeda.php	NA		NA
Plantago_coronopus	NA		NA				NA		NA		NA		NA		NA		NA		Diploid	https://onlinelibrary.wiley.com/doi/pdf/10.1111/j.1601-5223.1955.tb03003.x	mixed	https://link.springer.com/article/10.1007/BF00226120	NA		NA
Plantago_lanceolata	NA		NA				NA		NA		NA		NA		NA		NA		Diploid	Ploidb	mixed	https://link.springer.com/article/10.1007/BF00226120	NA		NA
Poecilia_reticulata	22982	PMID: 28033408	NA		1.35E-08	Lin_et_al._(2023)	899	Stapley et al., 2017	1.038669948	Stapley et al., 2017	NA		58180.34557	Lewin and Eyre-Walker, unpublished	4	ALE	865.53	Stapley et al., 2017	NA		SO	https://royalsocietypublishing.org/doi/10.1098/rspb.2006.3605	NA		2.75	EOL
Polemonium_viscosum	NA		NA				NA		NA		NA		NA		NA		NA		Diploid	Ploidb	SO	https://bsapubs.onlinelibrary.wiley.com/doi/10.1002/j.1537-2197.1989.tb15152.x	NA		NA
Populus_balsamifera	NA		NA				NA		NA		NA		NA		NA		NA		Diploid	Ploidb	mixed	https://pubmed.ncbi.nlm.nih.gov/28725365/	NA		NA
Populus_tremula	NA		NA				1542.35	Stapley et al., 2017	3.285510395	Stapley et al., 2017	NA		NA		NA		469.44	Stapley et al., 2017	Diploid	Ploidb	mixed	https://link.springer.com/article/10.1007/s11056-005-2742-2	NA		NA
Precis_coenia	NA		NA				NA		NA		NA		NA		0.027	ADW	NA		NA		SO	ADW	NA		NA
Prochyliza_xanthostoma	NA		NA				NA		NA		NA		NA		NA		NA		NA		SO	https://onlinelibrary.wiley.com/doi/10.1002/jmor.10426	NA		0.55	EOL
Propithecus_verreauxi	NA		NA				NA		NA		NA		NA		19.4	Amniote	NA		NA		SO	ADW	4294.13	ADW, Amniote, Pantheria	49.18675	Amniote, Pantheria
Prunus_persica	23050	https://www.ncbi.nlm.nih.gov/refseq/annotation_euk/Prunus_persica/100/	3	https://www.epicgardening.com/peach-tree-growth-stages/	2.81E-09	Wang_and_Obbard_2023	389.2	Stapley et al., 2017	1.421267894	Stapley et al., 2017	0.391349	Lynch et al., 2023	107230.3922	Lewin and Eyre-Walker, unpublished	NA		227.57	Lynch et al., 2023	Diploid	Ploidb	mixed	https://academic.oup.com/hr/article/doi/10.1038/s41438-020-00392-z/6445679	NA		NA
Pseudophryne_guentheri	NA		NA				NA		NA		NA		NA		2.5	Chambers et al. (2013)	NA		NA		SO	https://onlinelibrary.wiley.com/doi/10.1111/mec.14737	NA		3.5	ALCOA FW
Pseudopodoces_humilis	NA		NA				NA		NA		NA		NA		NA		NA		Diploid	https://pubmed.ncbi.nlm.nih.gov/37637321/	SO	https://esajournals.onlinelibrary.wiley.com/doi/10.1002/ecs2.4314	46.75	Amniote	19	Amniote
Pungitius_pungitius	26803	https://doi.org/10.1093/g3journal/jkae126	NA		4.56E-09	Zhang_et_al._2023	NA		NA		NA		70080.09153	Lewin and Eyre-Walker, unpublished	5	ALE	466	Lynch et al., 2023	Diploid	https://academic.oup.com/gbe/article/11/11/3291/5613164	SO	https://cdnsciencepub.com/doi/10.1139/z70-006	NA		NA
Pygoscelis_antarctica	NA		NA				NA		NA		NA		NA		18	AFG	NA		Diploid	https://sites.unipampa.edu.br/birdchromosomedatabase/chromosome-number-in-birds/	SO	ADW	3947.25	Amniote, NGB (1999)	72	ADW
Quercus_petraea_subsp._huguetiana	NA		NA				NA		NA		NA		NA		750	EcoTree	785.4	https://plantaedb.com/taxa/phylum/angiosperms/order/fagales/family/fagaceae/genus/quercus/subgenus/quercus-subgen-quercus/section/quercus-sect-quercus/species/quercus-petraea	Diploid	Ploidb	mixed	https://academic.oup.com/aob/article-abstract/112/3/561/87764?redirectedFrom=fulltext&login=false	NA		NA
Quercus_robur	41871	https://www.mdpi.com/1999-4907/15/2/269	NA		4.50E-08	Quiroz_et_al._2023	NA		NA		3.982306	Lynch et al., 2023	NA		950	HeartofEnglandForest	789.35	Lynch et al., 2023	Diploid	Ploidb	mixed	https://academic.oup.com/aob/article-abstract/112/3/561/87764?redirectedFrom=fulltext&login=false	NA		NA
Radix_ovata	NA		NA				NA		NA		NA		NA		NA		NA		NA		NA		NA		NA
Rana_temporaria	NA		NA				1698.8	Stapley et al., 2017	0.407463284	Stapley et al., 2017	NA		NA		8.75	AnAge	4169.21	Stapley et al., 2017	Diploid	https://academic.oup.com/zoolinnean/article-abstract/109/1/1/2646267?redirectedFrom=fulltext	SO	ADW	22.7	ADW	7.75	ADW
Rangifer_tarandus	NA		6.75	IUCN	5.90E-09	Bergeron_2023	NA		NA		NA		101146.0102	Lewin and Eyre-Walker, unpublished	15.95	Amniote, ADW	2584.92	Lynch et al., 2023	NA		SO	ADW	143875	ADW, Amniote	205.60875	ADW, Amniote
Ranunculus_reptans	NA		NA				NA		NA		NA		NA		NA		NA		Polyploid	Ploidb	mixed	https://academic.oup.com/jeb/article-abstract/22/9/1967/7324533?redirectedFrom=fulltext	NA		NA
Raphanus_raphanistrum	48698	https://ngdc.cncb.ac.cn/gwh/Assembly/9807/show	NA				NA		NA		NA		NA		NA		NA		Diploid	Ploidb	SO	https://bsapubs.onlinelibrary.wiley.com/doi/10.3732/ajb.94.5.896	NA		NA
Raphanus_sativus	NA		NA				1538	Stapley et al., 2017	1.572597137	Stapley et al., 2017	NA		NA		NA		978	Stapley et al., 2017	Diploid	Ploidb	SO	https://www.mdpi.com/2223-7747/13/5/725	NA		NA
Rhizoglyphus_echinopus	NA		NA				NA		NA		NA		NA		0.069	Taha et al. (2016)	NA		NA		NA		NA		0.065	EOL
Rhizoglyphus_robini	NA		NA				NA		NA		NA		NA		0.119	Deere et al. (2015)	NA		Diploid	https://www.nature.com/articles/hdy199591.pdf	SO	https://www.nature.com/articles/6800649	NA		NA
Ribautodelphax	NA		NA				NA		NA		NA		NA				NA		NA		NA		NA		NA
Rissa_tridactyla	NA		NA				NA		NA		NA		NA		23.08	Amniote	NA		NA		SO	ADW	362.375	ADW, Amniote	NA
Rostrhamus_sociabilis_plumbeus	NA		NA				NA		NA		NA		NA		17	Amniote	NA		NA		SO	ADW	418.0415	ADW, Amniote	40.8	ADW, Amniote
Saguinus_oedipus	41005	https://0-www-ncbi-nlm-nih-gov.brum.beds.ac.uk/datasets/genome/GCA_031835075.1/	NA				NA		NA		NA		NA		25	Amniote	NA		Diploid	https://pubmed.ncbi.nlm.nih.gov/101664/	SO	ADW	453.77	Amniote, Pantheria	25.74925	Amniote, Pantheria
Saimiri_boliviensis	NA		6	Wang_and_Obbard_2023	6.90E-09	Bergeron_2023	NA		NA		0.242061	Lynch et al., 2023	NA		28.6	Amniote	2650.94	Lynch et al., 2023	Diploid	https://link.springer.com/article/10.1007/s10764-008-9328-8	SO	ADW	774.8625	ADW, Amniote	30.3745	ADW, Pantheria
Salmo_salar	37000	https://doi.org/10.1038/nature17164	6.25	IUCN	4.31E-09	Bergeron_2023	5961	Stapley et al., 2017	1.955435362	Stapley et al., 2017	0.338353	Lynch et al., 2023	110788.8631	Lewin and Eyre-Walker, unpublished	9	ALE, Longevity Records, ADW	2756.58	Lynch et al., 2023	Diploid	Genomesize	SO	ADW	22417.5	ADW, EOL	NA
Salmo_trutta_trutta	NA		NA				NA		NA		NA		NA		19.75	ALE, ADW	2875.32	Stapley et al., 2017	Diploid	Genomesize	SO	ADW	16500	ADW	37	ADW
Salvelinus_fontinalis	41382	https://doi.org/10.1093/g3journal/jkaf066	NA				NA		NA		NA		NA		18	ALE, Longevity Records, ADW	NA		Diploid	Genomesize	SO	ADW	4849.3125	ADW, EOL	50.3125	ADW, EOL
Saxicola_torquata	NA		NA				NA		NA		NA		NA		8.8	ALE	NA		Diploid	https://sites.unipampa.edu.br/birdchromosomedatabase/chromosome-number-in-birds/	SO	Animalia	10.3	EOL	NA
Saxifraga_granulata	NA		NA				NA		NA		NA		NA		NA		NA		Polyploid	Ploidb	mixed	https://bsbi.org/wp-content/uploads/dlm_uploads/Saxifraga_granulata_species_account.pdf	NA		NA
Scaphiopus_couchii	NA		NA				NA		NA		NA		NA		NA		NA		Diploid	Genomesize	SO	ADW	NA		NA
Scathophaga_stercoraria	NA		NA				NA		NA		NA		NA		NA		NA		NA		SO	https://pubmed.ncbi.nlm.nih.gov/19553251/	NA		NA
Sceloporus_occidentalis	NA		NA				NA		NA		NA		NA		NA		NA		Diploid	Genomesize	SO	https://www.inaturalist.org/taxa/36204-Sceloporus-occidentalis	10.405	Amniote	6.7605	Amniote
Sceloporus_undulatus	NA		NA				NA		NA		NA		NA		4	ADW	NA		Diploid	https://onlinelibrary.wiley.com/doi/abs/10.1111/j.1471-8286.2006.01547.x	SO	ADW	11.6275	ADW, Amniote	10.1945	ADW, Amniote
Schiedea_salicaria	NA		NA				NA		NA		NA		NA		NA		NA		Diploid	Ploidb	mixed	https://bsapubs.onlinelibrary.wiley.com/doi/10.1002/j.1537-2197.1989.tb11332.x	NA		NA
Sepsis_cynipsea	NA		NA				NA		NA		NA		NA		NA		NA		NA		NA		NA		0.45	EOL
Sepsis_punctum	NA		NA				NA		NA		NA		NA		NA		NA		NA		NA		NA		NA
Sialia_sialis	NA		NA				NA		NA		NA		NA		8	Amniote	NA		NA		SO	ADW	27.225	Amniote, NGB (1999)	NA
Silene_latifolia	35436	DOI: 10.1126/science.adj7430	1.5	Wang_and_Obbard_2023	7.31E-09	Wang_and_Obbard_2023	671.1	Stapley et al., 2017	0.254146785	Stapley et al., 2017	NA		835328.3174	Lewin and Eyre-Walker, unpublished	NA		1185.09	Lynch et al., 2023	Diploid	Ploidb	SO	https://www.science.org/doi/10.1126/science.adj7430	NA		NA
Silene_uniflora	NA		NA				NA		NA		NA		NA		NA		1268	Osborne et al., 2026	Diploid	Ploidb	mixed		NA		NA
Solanum_carolinense	NA		NA				NA		NA		NA		NA		NA		NA		Diploid	Ploidb	mixed	https://bmcecolevol.biomedcentral.com/articles/10.1186/1471-2148-8-10	NA		NA
Sparus_aurata	NA		NA				3899	Stapley et al., 2017	4.19653428	Stapley et al., 2017	NA		NA		NA		929.1	Stapley et al., 2017	Diploid	Fishbase	SO	https://sjar.revistas.csic.es/index.php/sjar/article/view/6750	NA		NA
Spheniscus_magellanicus	NA		NA				NA		NA		NA		NA		21.5	Amniote	NA		Diploid	https://sites.unipampa.edu.br/birdchromosomedatabase/chromosome-number-in-birds/	SO	ADW	4500	ADW, Amniote	71	Amniote
Spirodela_polyrhiza	19623	https://www.nature.com/articles/ncomms4311	0.006	Wang_and_Obbard_2023	9.15E-11	Quiroz_et_al._2023	NA		NA		0.002987	Lynch et al., 2023	1915566.557	Lewin and Eyre-Walker, unpublished	0.033	Lemon et al. (2001)	140.44	Lynch et al., 2023	Diploid	https://www.cabidigitallibrary.org/doi/10.1079/cabicompendium.66922350	mixed	https://www.cabidigitallibrary.org/doi/10.1079/cabicompendium.66922350	NA		NA
Spodoptera_littoralis	17207	https://bmcgenomics.biomedcentral.com/articles/10.1186/s12864-022-08582-w#:~:text=Herein%2C%20the%20high%2Dquality%20genome,Genes%20and%20Genomes)%20pathway%20analysis.	NA				NA		NA		NA		NA		0.021	EOL	NA		Diploid	https://www.nature.com/articles/s41559-017-0314-4	SO	https://www.frontiersin.org/journals/ecology-and-evolution/articles/10.3389/fevo.2014.00018/full	NA		17.5	EOL
Stegastes_partitus	22655	https://www.ncbi.nlm.nih.gov/refseq/annotation_euk/Stegastes_partitus/100/#:~:text=Table_title:%20Feature%20lengths%20Table_content:%20header:%20%7C%20Feature,301%20%7C%20Max%20length%20(bp):%2014%2C967%20%7C	NA				NA		NA		NA		NA		NA		NA		NA		SO	https://www.edu.shiga-u.ac.jp/~hattori/042-hattori/Hattori%20Casadevall-2016.pdf	NA		NA
Sterna_hirundo	NA		NA				NA		NA		NA		NA		21.25	Amniote, ADW	NA		Diploid	https://sites.unipampa.edu.br/birdchromosomedatabase/chromosome-number-in-birds/	SO	ADW	122	ADW, Amniote	37	ADW
Strix_uralensis	17977	https://doi.org/10.1093/gigascience/giaf106	NA				NA		NA		NA		NA		23.82	Amniote	NA		Diploid	https://sites.unipampa.edu.br/birdchromosomedatabase/chromosome-number-in-birds/	SO	https://birdsoftheworld.org/bow/species/uraowl1/cur/introduction	783	Amniote	58	Amniote
Sturnus_vulgaris	15241	https://www.ncbi.nlm.nih.gov/refseq/annotation_euk/Sturnus_vulgaris/100/#:~:text=Sturnus%20vulgaris%20Annotation%20Report&text=The%20.,is%20encrypted%20and%20transmitted%20securely.	NA				NA		NA		NA		NA		17.9075	Amniote, ALE	NA		Diploid	https://sites.unipampa.edu.br/birdchromosomedatabase/chromosome-number-in-birds/	SO	ADW	78.1875	Amniote, NGB (1999)	21.5	ADW
Sula_nebouxii	NA		NA				NA		NA		NA		NA		17.67	Amniote	NA		NA		SO	ADW	1536	ADW, Amniote	NA
Suricata_suricatta	19393	https://www.ensembl.org/Suricata_suricatta/Info/Annotation	NA				NA		NA		NA		NA		12.835	Amniote, ALE	NA		NA		SO	ADW	752.995	Amniote, Pantheria	30.17825	Amniote, Pantheria
Sus_scrofa	NA		3	Wang_and_Obbard_2023	4.32E-09	Bergeron_2023	2012	Stapley et al., 2017	0.688507267	Stapley et al., 2017	0.141892	Lynch et al., 2023	280534.3511	Lewin and Eyre-Walker, unpublished	16.75	ALE, Longevity Records	2501.91	Lynch et al., 2023	Diploid	Genomesize	SO	ADW	109735.77	Amniote, Pantheria	146.24925	Amniote, Pantheria
Sylvia_atricapilla	15521	https://www.ncbi.nlm.nih.gov/datasets/genome/GCF_009819655.1/	NA				NA		NA		NA		NA		2	Mason (1995)	1066.8	https://hgdownload-test.gi.ucsc.edu/hubs/GCF/009/819/655/GCF_009819655.1/html/GCF_009819655.1_bSylAtr1.pri.description.html	Diploid	https://sites.unipampa.edu.br/birdchromosomedatabase/chromosome-number-in-birds/	SO	https://www.nature.com/articles/s41598-018-25746-5	17.5125	Amniote, AnAge	NA
Syngnathus_scovelli	20101	doi:�10.46471/gigabyte.76	1	Wang_and_Obbard_2023	5.58E-09	Bergeron_2023	NA		NA		0.21176	Lynch et al., 2023	327540.107	Lewin and Eyre-Walker, unpublished	3	ALE	428.43	Lynch et al., 2023	Diploid	https://genomebiology.biomedcentral.com/articles/10.1186/s13059-016-1126-6	SO	Fishbase	NA		7.5	EOL
Tachycineta_bicolor	NA		NA				NA		NA		NA		NA		10.25	Amniote, ALE, EOL, Longevity Records	NA		NA		SO	ADW	19.9	Amniote, AnAge, EOL	14	ADW, EOL
Taeniopygia_guttata	16520	https://www.ncbi.nlm.nih.gov/datasets/genome/GCA_003957565.4/	1	Wang_and_Obbard_2023	5.85E-09	Bergeron_2023	1479	Stapley et al., 2017	1.209815951	Stapley et al., 2017	0.177856	Lynch et al., 2023	316780.8219	Lewin and Eyre-Walker, unpublished	8.375	Amniote, ALE	1056.27	Lynch et al., 2023	Diploid	https://sites.unipampa.edu.br/birdchromosomedatabase/chromosome-number-in-birds/	SO	ADW	12.065	Amniote, EOL	10.5	ADW
Tamias_striatus	NA		NA				NA		NA		NA		NA		5.87	Amniote, ALE	2580	https://www.genomeark.org/genomeark-all/Tamias_striatus.html	NA		SO	ADW	94.45	Amniote, NGB (1999)	15.63525	Amniote, Pantheria
Tamiasciurus_hudsonicus	NA		NA				NA		NA		NA		NA		7.41	Amnite, ALE	NA		NA		SO	ADW	205.52	Amniote, Pantheria	18.921	Amniote, Pantheria
Teleogryllus_oceanicus	21211	https://doi.org/10.1038/s41467-024-49344-4	NA				NA		NA		NA		NA		NA		NA		Diploid	https://www.nature.com/articles/hdy2016127	SO	GBIF	NA		34.5	EOL
Teleopsis_dalmanni	25647	https://www.ncbi.nlm.nih.gov/refseq/annotation_euk/Teleopsis_dalmanni/100/#:~:text=Table_title:%20Feature%20lengths%20Table_content:%20header:%20%7C%20Feature,444%20%7C%20Max%20length%20(bp):%2011%2C781%20%7C	NA				NA		NA		NA		NA		0.411	https://singapore.biodiversity.online/taxo4254/mainSpace/Teleopsis%20dalmanni.html	NA		NA		SO	https://entomology.umd.edu/news/fall-2015-colloquium-dr-gerald-wilkinson	NA		NA
Tetranychus_urticae	18414	https://doi.org/10.1038/nature10640	NA				NA		NA		NA		NA		0.051	Li and Zhang (2018)	NA		Haplodiploid	https://link.springer.com/article/10.1007/BF01944992	mixed	https://www.entomoljournal.com/vol2Issue5/pdf/16a.1.pdf	NA		40.25	Li and Zhang (2018)
Tetrix_undulata	NA		NA				NA		NA		NA		NA		0.29	Kuravova et al. (2014)	NA		NA		SO	https://www.researchgate.net/publication/23477083_Reproductive_Interference_between_the_Common_Ground-hopper_Tetrix_undulata_and_the_Slender_Ground-hopper_Tetrix_subulata_Orthoptera_Tetrigidae	NA		0.9	EOL
Thamnophis_elegans	18900	https://www.ncbi.nlm.nih.gov/datasets/genome/GCF_009769535.1/	NA				NA		NA		NA		NA		15.8	Amniote	NA		Diploid	https://www.ncbi.nlm.nih.gov/datasets/genome/GCF_009769535.1/	SO	ADW	275	ADW, Amniote	107	ADW
Thamnophis_ordinoides	NA		NA				NA		NA		NA		NA		15.8	Amniote	NA		NA		SO	ADW	220.5	ADW, Amniote	40	ADW
Thamnophis_sirtalis	NA		2	Wang_and_Obbard_2023	2.54E-08	Bergeron_2023	NA		NA		0.650595	Lynch et al., 2023	128937.0079	Lewin and Eyre-Walker, unpublished	8.99	Amniote	1424.9	Lynch et al., 2023	Diploid	https://www.jstor.org/stable/2426514?origin=crossref	SO	ADW	NA		66.5	ADW, Amniote
Tigriopus_californicus	NA		NA				401	Stapley et al., 2017	1.6400818	Stapley et al., 2017	NA		NA		0.24	Power el al. (2020)	244.5	Stapley et al., 2017	Diploid	https://bmcgenomics.biomedcentral.com/articles/10.1186/1471-2164-12-568	SO		NA		NA
Tribolium_castaneum	18900	doi: 10.1186/s12864-019-6394-6	NA				571	Stapley et al., 2017	2.813708823	Stapley et al., 2017	NA		NA		3	U.S. ACHPPM	202.935	Stapley et al., 2017	Diploid	https://www.ijsrp.org/research-paper-0715/ijsrp-p4370.pdf	SO	https://www.sciencedirect.com/science/article/abs/pii/S1095643398100818?via%3Dihub	NA		0.4	EOL
Trifolium_repens	NA		NA				1274	Stapley et al., 2017	1.163087935	Stapley et al., 2017	NA		NA		20	Missouri	1095.36	Stapley et al., 2017	Polyploid	Ploidb	mixed	https://www.ogtr.gov.au/sites/default/files/files/2021-07/the_biology_of_white_clover.pdf	NA		NA
Troglodytes_aedon	NA		NA				NA		NA		NA		NA		7.1	Amniote	NA		Diploid	https://sites.unipampa.edu.br/birdchromosomedatabase/chromosome-number-in-birds/	SO	ADW	11	ADW, Amniote	12	ADW
Tropidonophis_mairii	NA		NA				NA		NA		NA		NA		10	AZ Animals	NA		Diploid	https://academic.oup.com/zoolinnean/article/202/4/zlae039/7657523?login=false	SO	https://zslpublications.onlinelibrary.wiley.com/doi/10.1017/S0952836902001218	384	Amniote	52.95	Amniote
Tyrannus_tyrannus	NA		NA				NA		NA		NA		NA		9.916667	Amniote	NA		NA		SO	ADW	40.125	Amniote	21.25	ADW
Tyto_alba	16229	https://www.ncbi.nlm.nih.gov/datasets/genome/GCF_018691265.1/	NA				NA		NA		NA		NA		11.46	Amniote, ALE	NA		Diploid	https://sites.unipampa.edu.br/birdchromosomedatabase/chromosome-number-in-birds/	SO	ADW	453.3	ADW, Amniote	36	ADW
Urocitellus_columbianus	NA		NA				NA		NA		NA		NA		10	Neuhaus et al. (2004)	NA		Diploid	GBIF	SO	ADW	812	NatureServe	41	NatureServe
Ursus_arctos	20480	https://www.ncbi.nlm.nih.gov/refseq/annotation_euk/Ursus_arctos/102/	12.5	Wang_and_Obbard_2023	8.40E-09	Wang_and_Obbard_2023	NA		NA		NA		39434.52381	Lewin and Eyre-Walker, unpublished	43.5	Amniote	2328.64	Lynch et al., 2023	Diploid	https://pubmed.ncbi.nlm.nih.gov/35929770/	SO	ADW	290250	ADW, Amniote	188.4535	Amniote, Pantheria
Ursus_maritimus	18724	https://www.ensembl.org/Ursus_maritimus/Info/Annotation	NA				NA		NA		NA		NA		36.9775	Amniote, ADW	2301.38	https://www.ensembl.org/Ursus_maritimus/Info/Annotation	NA		SO	ADW	423351.905	ADW, Amniote, Pantheria	211.94125	Amniote, Pantheria
Uta_stansburiana	NA		NA				NA		NA		NA		NA		5	ADW	NA		Diploid	https://link.springer.com/article/10.1007/BF00285020	SO	https://reptile-database.reptarium.cz/species?genus=Uta&species=stansburiana&search_param=%28%28genus%3D%27Uta%27%29%28species%3D%27stansburiana%27%29%29	3.4	Amniote, NGB (1999)	6.5315	ADW, Amniote
Vicugna_pacos	NA		3	Wang_and_Obbard_2023	9.44E-09	Bergeron_2023	NA		NA		0.309459	Lynch et al., 2023	93485.16949	Lewin and Eyre-Walker, unpublished	20	Wolds, Alpaca Park	2118.87	Lynch et al., 2023	Diploid	https://www.sciencedirect.com/science/article/pii/S0921448823000147	SO	ADW	60000	ADW	172.5	ADW
Vulpes_vulpes	NA		1	Wang_and_Obbard_2023	4.46E-09	Bergeron_2023	NA		NA		0.148954	Lynch et al., 2023	121076.2332	Lewin and Eyre-Walker, unpublished	12.4	Amniote, ADW	2421.57	Lynch et al., 2023	Diploid	https://link.springer.com/article/10.1007/BF00057538	SO	ADW	6540.15	ADW, Amniote	65.375	ADW
Zea_mays	NA		1	Wang_and_Obbard_2023	3.02E-08	Quiroz_et_al._2023	1545.65	Stapley et al., 2017	0.578916813	Stapley et al., 2017	1.190309	Lynch et al., 2023	176369.863	Lewin and Eyre-Walker, unpublished	NA		1204.28	Lynch et al., 2023	Diploid	https://academic.oup.com/plphys/article/125/3/1216/6109902?login=true	SO	https://pubmed.ncbi.nlm.nih.gov/28114299/	NA		NA
Zosterops_lateralis	14223	https://www.ensembl.org/Zosterops_lateralis_melanops/Info/Annotation	NA				NA		NA		NA		NA		8.167	Amniote	1047.4	https://www.ncbi.nlm.nih.gov/datasets/genome/GCA_965231245.1/	Diploid	https://sites.unipampa.edu.br/birdchromosomedatabase/chromosome-number-in-birds/	NA		12.39583	Amniote	NA
